# Supplementary material for: Nation-Wide Analysis of Glaucoma Medication Prescription in Fiscal Year of 2019 in Japan
Source: J Pers Med. 2022 Jun 11;12(6):956. doi: 10.3390/jpm12060956 (PMC9224924; doi:10.3390/jpm12060956)
Supplement: Supplementary file 1 [file jpm-12-00956-s001.zip]

Archive with 3 entries (2 files):
- Supplementary files/
- Supplementary files/File S1.pdf
- Supplementary files/File S2.pdf
